# Supplementary material for: Hepcidin Protects Yellow Catfish (Pelteobagrus fulvidraco) against Aeromonas veronii-Induced Ascites Disease by Regulating Iron Metabolism
Source: Antibiotics (Basel). 2021 Jul 12;10(7):848. doi: 10.3390/antibiotics10070848 (PMC8300743; doi:10.3390/antibiotics10070848)
Supplement: Supplementary file 1 [file antibiotics-10-00848-s001.zip]

Archive with 1 entries (1 files):
- antibiotics-1266074-supplementary.pdf
